# Supplementary material for: How Free Swimming Fosters the Locomotion of a Purely Oscillating Fish-like Body
Source: Biomimetics (Basel). 2023 Sep 1;8(5):401. doi: 10.3390/biomimetics8050401 (PMC10526200; doi:10.3390/biomimetics8050401)
Supplement: Supplementary file 1 [file biomimetics-08-00401-s001.zip]

Archive with 4 entries (4 files):
- Supplementary_Material_Movie S1.mp4
- Supplementary_Material_Movie S2_tailless.mp4
- Supplementary_Material_Movie S3_intact.mp4
- Supplementary_Material_Movie S4.mp4
